# Supplementary material for: The role of multi-organ cancer predisposition genes in the risk of inherited and histologically diverse gastric cancer
Source: eBioMedicine. 2025 May 29;116:105759. doi: 10.1016/j.ebiom.2025.105759 (PMC12166715; doi:10.1016/j.ebiom.2025.105759)
Supplement: Supplementary Tables S1–S10 [file mmc1.xlsx]

## Sheet: Suppl Table 1
Supplementary Table 1. Details of sites contributing patients for the study.
Study	City, Country	Local Study approved by IRB	Type of study	Local Principal Investigator	Institution (Approval number)
INC	Bogota, Colombia	Hereditary Cancer Research Program / Genetic and genomic studies of Hispanic tumors	Cohort - (Case only)	Maria Carolina Sanabria-Salas, Rafael Parra-Medina	Instituto Nacional de Cancerologia, Bogota, Colombia (CEI-01534-21)
IPO-Porto	Porto, Portugal	Portuguese gastric cancer study	Case - Control	Manuel Teixeira	Portuguese Institute of Oncology, Porto, Portugal (351R1/018)
HGC2G	Vigo, Spain	Genetic epidemiology study of stomach cancer in Galicia	Case - Control	Jose Esteban Castelao	Fundación Biomédica Galicia Sur - Complexo Hospitalario Universitario de Vigo (CHUVI)-Hospital Álvaro Cunqueiro (2020/091)
HGC2G	Santiago, Chile	Search for genes involved in hereditary and sporadic gastric cancer	Case - Control	Graciela Molina	Universidad de Playa Ancha de Ciencias de la Educación (009/2021), Hospital Gustavo Fricke y Servicio de Salud de Viña del Mar-Quillota (23/2019), Servicio de Salud, Valparaíso-San Antonio, Chile (056/2019)
HGC2G	Montevideo, Uruguay	Uruguayan cancer genetics study	Case - Control	Adriana Della Valle, Florencia Neffa	Grupo Colaborativo Uruguayo: Investigación de Afecciones Oncologicas Hereditarias, Montevideo, Uruguay (Nota No 07/CE/2019)
HGC2G	Ibague and Neiva, Colombia	Colombian cancer genetics study	Case - Control	Mabel Bohorquez, Magdalena Echeverry	Universidad del Tolima (2.3-128/07312018; 2.3-807/151111), Hospital Unversitario Fernando Moncaleano Perdomo (03/06/2011), Hospital Federico Lleras Acosta (7727/091411)
HGC2G	Medellin, Colombia	Estimation of the prevalence of genetic and environmental factors previously associated with Gastric Cancer to improve the diagnosis and clinical management of patients with diffuse gastric cancer in Antioquia	Case - Control	Alicia Cock-Rada	Universidad de Antioquia (013/092613), Clinica Las Américas (Acta 12/2015)
HGC2G	Mexico, Mexico	Mexican gastric cancer epidemiology study	Case - Control	Javier Torres	Instituto Mexicano del Seguro Social (R-2013-785-045)
HGC2G	Santa Rosa de Copan, Honduras	Gastric Cancer Epidemiology initiative in Central America	Case - Control	Ricardo Dominguez, Douglas Morgan	Hospital de Occidente (Acta de 05/12/2023)

## Sheet: Suppl Table 2
Supplementary Table 2. Sequencing Coverage Metrics for each gene by cohort.
Gene	Study	ATM	BRCA1	BRCA2	CHEK2	MLH1	PALB2	PMS2	RAD51C	RAD51D	TP53	MSH2	MSH6
Avg. Depth Coverage	INC	100	98.6	100	92.8	99.9	100	100	99.9	100	95.8	99.2	98.8
	IPO	466	312	406	333	346	348	417	376	253	240	426	355
	HGC2G	66.8	112.5	97	38.1	167.2	73.1	54.6	47.4	13	109.7	29.1	72
% Gene Covered at >=Depth	Study	ATM	BRCA1	BRCA2	CHEK2	MLH1	PALB2	PMS2	RAD51C	RAD51D	TP53	MSH2	MSH6
10x	INC	100	98.6	100	92.8	100	100	100	100	100	97.7	99.2	98.8
	IPO	100	100	100	100	100	100	99.9	100	98.3	100	100	98.8
	HGC2G	72	95.4	96.3	55.1	99.9	82.5	59.1	49.8	14.4	95.8	30.8	70.5
20x	INC	100	98.6	100	92.8	100	100	100	100	100	97.1	99.2	98.8
	IPO	100	100	100	100	100	100	99.8	100	96.3	100	100	97.6
	HGC2G	69.1	91.2	93.7	47.6	98.9	78.5	55.4	46.2	13.4	92	28.5	65.7
30x	INC	100	98.6	100	92.8	100	100	100	100	100	96.2	99.2	98.8
	IPO	100	100	99.9	100	99.9	99.9	99.8	100	94.7	100	100	96.8
	HGC2G	63.4	86.9	89.3	39.6	96.7	73.9	51.5	42.1	12.3	88.8	25.6	62.9
40x	INC	100	98.6	100	92.8	100	100	100	100	100	95.8	99.2	98.8
	IPO	100	99.9	99.8	100	99.9	99.8	99.7	100	93	99.8	99.9	96.3
	HGC2G	56.2	82	82.8	33	93.7	68.2	46.8	37.6	11	84	22.5	59.8
50x	INC	100	98.6	100	92.8	100	100	100	100	100	95.7	98.8	98.6
	IPO	100	99.9	99.6	99.8	99.6	99.6	99.6	99.9	91.5	99.3	99.6	95.8
	HGC2G	48.5	76.6	74.1	27.7	90.3	61	41.1	33.6	9.7	77.1	19.8	55.9
60x	INC	100	98.6	100	92.8	100	100	100	100	100	95.4	98.8	98.6
	IPO	99.9	99.8	99.2	99.6	99.2	99.3	99.4	99.9	89.9	98.8	99.3	95.3
	HGC2G	40.9	71.4	64.6	23.4	86.6	53	34.6	30	8.4	69.4	17.6	50.8
70x	INC	100	98.6	100	92.8	100	100	100	100	100	95.4	98.6	95.3
	IPO	99.9	99.6	98.7	99.3	98.6	98.9	99.2	99.7	88.5	97.8	98.9	94.5
	HGC2G	34.2	66.3	55.2	20	82.4	45.4	27.9	26.6	7.2	62.2	15.5	44.7
80x	INC	100	98.6	100	92.8	100	100	100	100	100	95.4	97.9	95.3
	IPO	99.7	99.2	98.1	98.7	98.1	98.2	98.8	99.6	87.6	96.5	98.3	93.7
	HGC2G	28.8	61	46.6	17	77.8	38.7	22.2	23.3	6.1	55.9	13.6	38.1
90x	INC	100	98.6	100	92.8	99.9	100	100	100	100	95	97.5	95.3
	IPO	99.6	98.7	97.4	98.2	97.9	97.5	98.3	99.2	86.6	95.3	97.9	92.8
	HGC2G	24.5	55.2	39.5	14.2	72.8	32.7	17.6	20.2	5	50.2	11.8	31.7
100x	INC	99.7	98.6	99.9	92.8	99.6	100	100	99.3	100	94.9	97.5	95.3
	IPO	99.3	98.1	96.5	97.6	97.1	96.8	97.7	98.6	85.7	94	97.3	91.9
	HGC2G	21.2	49.1	33.6	11.7	67.6	26.9	14.2	17.3	4.2	44.9	10.4	26.2

## Sheet: Suppl Table 3
Supplementary Table 3. Details of patients carrying pathogenic/likely pathogenic variant, stratified by gene.
Variable	Gen										Total	All carriers	Non-carriers	P value [Fisher exact test]
	ATM	BRCA1	BRCA2	CHEK2	MLH1	PALB2	PMS2	RAD51C	RAD51D	TP53
Total	17	2	10	2	5	2	1	1	2	3	750	45	705
Cohort
HGC2G	9	2	6	1	2	1				2	422	23	399	Reference
INC	2		1		3			1			70	7	63	0.17188
IPO-Porto	6		3	1		1	1		2	1	258	15	243	0.86437
INC+IPO-Porto	8	0	4	1	3	1	1	1	2	1	328	22	306	0.53604
Country
Chile	1		1								33	2	31
Colombia	7	2	2	1	3	1		1		1	286	18	268
Honduras	2		1								45	3	42
Mexico	1		2		2					1	92	6	86
Portugal	6		3	1		1	1		2	1	258	15	243
Spain			1								29	1	28
Uruguay											7	0	7
Race/Ethnicity
Latino	11	2	6	1	5	1	0	1	0	2	463	29	434	Reference
White	6	0	4	1	0	1	1	0	2	1	287	16	271	0.75374
Inclusion criteria
Age at diagnosis ≤ 50 years	3	1	1								187	5	182	Reference
Age at diagnosis ≤ 50 years and with FH of cancer in FDR and/or SDR	8		3		4			1	1	1	205	18	187	0.0161
Age at diagnosis > 50 years, and with FH of cancer in FDR and/or SDR	6	1	6	2	1	2	1		1	2	358	22	336	0.095814
Sex
F	10	1	5	1	2	1	1	1	1		366	23	343	Reference
M	7	1	5	1	3	1			1	3	384	22	362	0.7609
Age
Average (SD)	47.3 (9.5)	54 (15.6)	60.6 (16.1)	59.5 (6.4)	46.6 (6.1)	63 (1.4)	51 (0)	45 (0)	51 (8.5)	60.7 (14.0)	51.4 (13.5)	52.8 (12.2)	51.3 (13.6)
Histology
Diffuse	7	1	5		2				1		376	16	360	Reference
Intestinal	7		3	2	3	2	1	1		3	224	22	202	0.00892
Mixed	3		1						1		110	5	105	1
Adenocarcinoma		1	1								40	2	38
FH of Any cancer
No	3	1	1								128	5	123	Reference
Yes	14	1	9	2	5	2	1	1	2	3	563	40	523	0.234822
Unknown											59		59
FH of Gastric cancer
No	8	1	5	1	2		1	1	1		378	20	358	Reference
Yes	9	1	5	1	3	2			1	3	313	25	288	0.165479
Unknown											59		59
Stage**
I	2		1								123	3	120	Reference
II	2		2		2			1	1		101	8	93	0.069
III	4		2	2	1	1				1	171	11	160	0.164
IV	2		1		2		1		1	1	112	8	104	0.12277
I+II												11	213	Reference
III+IV												19	264	0.4515
Unknown	7	2	4			1				1	243	15	228
FH: Family History, FDR: First degree relatives, SDR: Second degree relatives, SD: Standard deviation
* Fisher Exact Probability Test was used for all comparisons
** American Joint Committee on Cancer (AJCC) Staging Manual Edition 8th

## Sheet: Suppl Table 4
Supplementary Table 4. Comparison of patients with pathogenic or likely pathogenic variants by cohort.
Variable	Variant status	Cohorts (n, %)			Total	P value (INC vs HGC2G)	P value (IPO vs HGC2G)	P value (INC vs IPO)	P value (INC+IPO vs HGC2G)
		INC	IPO-Porto	HGC2G
Total patients	Non-Carriers	63	243	399	705	Reference
	Carriers	7	15	23	45	0.17188	0.8643	0.27767	0.536047
Carrier by bene
	ATM	2	6	9	17	1	1	1	0.807795
	BRCA1			2	2	1	0.5293	1	0.508332
	BRCA2	1	3	6	10	1	1	1	1
	CHEK2		1	1	2	1	1	1	1
	MLH1	3		2	5	0.0219	0.5293	0.009397	0.657607
	PALB2		1	1	2	1	1	1	1
	PMS2		1		1	1	0.37947	1	0.434844
	RAD51C	1			1	0.138228	1	0.208469	0.434844
	RAD51D		2		2	1	0.144364	1	0.189437
	TP53		1	2	3	1	1	1	1
Inclusion criteria
Age at diagnosis ≤ 50 years	Non-Carrier	10	32	138	180	Reference
	Carrier		1	6	7	1	1	1	0.693291
Age at diagnosis ≤ 50 years and with FH of cancer in FDR and/or SDR	Non-Carrier	31	94	64	189	Reference
	Carrier	5	2	9	16	1	0.0102947	1	0.101147
Age at diagnosis > 50 years, and with FH of cancer in FDR and/or SDR	Non-Carrier	22	117	197	336	Reference
	Carrier	2	12	8	22	0.604774	0.057041	1	0.0468866
Histology
Diffuse	Non-Carrier	36	128	196	360	Reference
	Carrier	3	5	8	16	0.390551	1	0.383277	0.800516
Intestinal	Non-Carrier	17	57	128	202	Reference
	Carrier	4	6	12	22	0.230311	1	0.438919	0.488382
Mixed	Non-Carrier	4	58	43	105	Reference
	Carrier	0	4	1	5	1	0.399826	1	0.646308
Adenocarcinoma	Non-Carrier	6	0	32	38	Reference
	Carrier	0	0	2	2	1	1	1	1
Age*
Average (SD)	Non-Carrier	46.2 (13.9)	50.2 (12.8)	52.7 (13.8)	51.3 (13.6)	0.000569	0.020256	0.042422	0.00118
	Carrier	49 (15.1)	55.6 (10.5)	52.2 (12.4)	52.8 (12.2)	0.624241	0.367497	0.323028	0.719358
	All	46.5 (13.9)	50.5 (12.8)	52.3 (13.8)	51.1 (13.6)	0.000868	0.037833	0.031697	0.002244
Family History of Any Cancer
No	Non-Carrier	10	33	80	123	Reference
	Carrier	0	0	5	5	1	0.320038	1	0.16727
Yes	Non-Carrier	53	210	260	523	Reference
	Carrier	7	15	18	40	0.175055	1	0.272609	0.624275
No FH/Non Carriers vs FH/Carrier						0.0531196	0.0940804	0.553989	0.0273361
Family History of GC
No	Non-Carrier	30	105	223	358	Reference
	Carrier	3	5	12	20	0.407985	1	0.386161	1
Yes	Non-Carrier	33	138	117	288	Reference
	Carrier	4	10	11	25	0.746062	0.651328	0.48457	0.832809
No FH of CG/Non Carriers vs FH of CG/Carrier						0.106455	0.154743	0.737811	0.0890052
* Fisher Exact Probability Test was used for all comparisons, except age that was compared by F-Test.
FH: Family History, FDR: First degree relatives, SDR: Second degree relatives, SD: Standard deviation

## Sheet: Suppl Table 5
Supplementary Table 5. Detailed clinical characteristics of patient carrying germline pathogenic/likely pathogenic variants.
Gene	Chr position	HGVS coding	HGVS protein	Effect	ACMG Classification	ClinVar Variation ID	ClinVar Significance	RSID	gnomAD 4.1 (GLOBAL)	gnomAD 4.1 (AMR)	gnomAD 4.1 (NFE)	ALFA (GLOBAL)	ALFA (LAT)	ALFA (EUR)	Dataset	Country	Race/Ethnicity	Sample ID	Sex	Age of diagnosis	Histology	Family History of Cancer							Tumor Available	Family tested	H. pylori Status	H.pylori_(Virulence_genes)
																	Ethnicity					Gastric	Breast	Ovarian	Testicle	Colorectal	Other	Any
ATM	75169 days, 23:10:00	NM_000051.4:c.640del	NP_000042.3:p.(Ser214ProfsTer16)	Frameshift Deletion	Pathogenic	188895	Pathogenic/Likely Pathogenic	rs786204543	Not Found	Not Found	Not Found	0			IPO-Porto	Portugal	White	EI_1166	F	57	Diffuse	N	Y			Y	N	Y	Y		.	.
	75189 days, 20:35:00	NM_000051.4:c.3171dup	NP_000042.3:p.(Trp1058MetfsTer5)	Frameshift Insertion	Pathogenic	1454465	Pathogenic	rs2135570105	Not Found	Not Found	Not Found	No Info	No Info	No Info	HGC2G	Colombia	Latino	I_27122	F	48	Diffuse	Y	Y		Y		Y	Y			N	.
	75194 days, 14:46:00	NM_000051.4:c.3381_3384del	NP_000042.3:p.(Gln1128MetfsTer5)	Frameshift Deletion	Pathogenic	141734	Pathogenic/Likely Pathogenic	rs587781971	Not Found	Not Found	Not Found	No Info	No Info	No Info	HGC2G	Chile	Latino	I_27254	M	40	Diffuse	Y					Y	Y			Y	.
	75197 days, 21:00:00	NM_000051.4:c.3802del	NP_000042.3:p.(Val1268Ter)	Nonsense	Pathogenic	127374	Pathogenic	rs587779834	8.37e-05	5e-05	0.0001119	7e-05	0	0.0001	IPO-Porto	Portugal	White	EI_1110	F	32	Intestinal	N					Y	Y	Y		.	.
	75197 days, 21:00:00	NM_000051.4:c.3802del	NP_000042.3:p.(Val1268Ter)	Nonsense	Pathogenic	127374	Pathogenic	rs587779834	8.37e-05	5e-05	0.0001119	7e-05	0	0.0001	HGC2G	Colombia	Latino	I_27532	F	41	Diffuse	N					Y	Y	Y		.	.
	75201 days, 3:16:00	NM_000051.4:c.4110-1G>C	NP_000042.3:p.?	Splice Acceptor	Pathogenic	834436	Likely Pathogenic	rs1060501692	Not Found	Not Found	Not Found	No Info	No Info	No Info	HGC2G	Colombia	Latino	I_27102	M	56	Intestinal	Y	Y		Y		Y	Y			Y	.
	75205 days, 7:42:00	NM_000051.4:c.4852C>T	NP_000042.3:p.(Arg1618Ter)	Nonsense	Pathogenic	187207	Pathogenic	rs762083530	8.06e-06	1.667e-05	4.238e-06	0	0	0	IPO-Porto	Portugal	White	EI_1104	F	62	Intestinal	Y	Y				N	Y	Y	Y	.	.
	75212 days, 0:53:00	NM_000051.4:c.5497-2A>C	NP_000042.3:p.?	Splice Acceptor	Pathogenic	449345	Pathogenic/Likely Pathogenic	rs786203796	1.86e-06	0	2.544e-06	0	0	0	HGC2G	Mexico	Latino	I_26254	M	42	Intestinal	Y					Y	Y	Y		Y	.
	75214 days, 6:48:00	NM_000051.4:c.5690del	NP_000042.3:p.(Phe1897SerfsTer20)	Frameshift Deletion	Pathogenic	825899	Pathogenic	rs1591731851	Not Found	Not Found	Not Found	No Info	No Info	No Info	HGC2G	Colombia	Latino	I_27515	M	45	Intestinal	N					Y	Y	Y		.	.
	75230 days, 23:09:00	NM_000051.4:c.7681_7682del	NP_000042.3:p.(Leu2561GlyfsTer9)	Frameshift Deletion	Likely Pathogenic	-	-	-	Not Found	Not Found	Not Found	Not Found	Not Found	Not Found	HGC2G	Colombia	Latino	I_9149	F	49	Mixed	N					N	N	Y		Y	cagA+ / E+ / vacA M1 / vacA S1
	75253 days, 23:41:00	NM_000051.4:c.8851-1G>C	NP_000042.3:p.?	Splice Acceptor	Likely Pathogenic	1361736	Uncertain Significance	rs1057516537	Not Found	Not Found	Not Found	0	0	0	IPO-Porto	Portugal	White	EI_1083	F	61	Mixed	Y	Y				Y	Y		Y	.	.
	75254 days, 5:16:00	NM_000051.4:c.9079dup	NP_000042.3:p.(Ser3027LysfsTer36)	Frameshift Insertion	Pathogenic	135788	Pathogenic/Likely Pathogenic	rs587780645	1.24e-06	0	0	0	0	0	IPO-Porto	Portugal	White	EI_1077	M	54	Mixed	Y				Y	N	Y	Y		.	.
	75254 days, 5:16:00	NM_000051.4:c.9079dup	NP_000042.3:p.(Ser3027LysfsTer36)	Frameshift Insertion	Pathogenic	135788	Pathogenic/Likely Pathogenic	rs587780645	1.24e-06	0	0	0	0	0	IPO-Porto	Portugal	White	EI_1143	M	60	Diffuse	Y					N	Y	Y		.	.
	75173 days, 10:43:00	NM_000051.4:c.1235+1G>A	NP_000042.3:p.?	Splice Donor	Pathogenic	553402	Likely Pathogenic	rs1555069881	Not Found	Not Found	Not Found	No Info	No Info	No Info	INC	Colombia	Latino	EI_1005	F	44	Diffuse	Y	Y				Y	Y			.	.
	75178 days, 11:20:00	NM_000051.4:c.2250G>A	NP_000042.3:p.?	Splice	Pathogenic	3044	Pathogenic/Likely Pathogenic​	rs1137887	4.23e-05	3.34e-05	5.269e-05	7e-05	0	6e-05	INC	Colombia	Latino	EI_1048	F	35	Diffuse	N	Y				Y	Y			.	.
	75189 days, 21:22:00	NM_000051.4:c.3214G>T	NP_000042.3:p.(Glu1072Ter)	Nonsense	Pathogenic	407699	Pathogenic	rs1060501687	4.96e-06	0	5.933e-06	0	0	0	HGC2G	Honduras	Latino	I_27604	M	37	Intestinal	N					N	N			Y	.
	75215 days, 22:45:00	NM_000051.4:c.5908C>T	NP_000042.3:p.(Gln1970Ter)	Nonsense	Pathogenic	141404	Pathogenic	rs587781722	2.54e-05	0.0006504	0	3e-05	0	0	HGC2G	Honduras	Latino	I_27583	F	42	Intestinal	N					N	N			Y	.
BRCA2	22444 days, 9:45:00	NM_000059.4:c.156_157insAlu	NP_000050.3:p.?	Frameshift Insertion	Pathogenic	126018	Pathogenic	-	Not Found	Not Found	Not Found	Not Found	Not Found	Not Found	IPO-Porto	Portugal	White	EI_1080	M	60	Mixed	Y					Y	Y		Y	.	.
	22457 days, 0:34:00	NM_000059.4:c.2979G>A	NP_000050.3:p.(Trp993Ter)	Nonsense	Pathogenic	37812	Pathogenic	rs80358544	Not Found	Not Found	Not Found	0	0	0	INC	Colombia	Latino	EI_1061	M	80	Intestinal	Y	Y			Y	Y	Y			.	.
	22457 days, 5:18:00	NM_000059.4:c.3264dup	NP_000050.3:p.(Gln1089SerfsTer10)	Frameshift Insertion	Pathogenic	37830	Pathogenic	rs80359380	5.03e-06	0.000126	0	0	0	0	HGC2G	Mexico	Latino	I_2714	F	81	Intestinal	N	Y				Y	Y			Y	cagA-
	22457 days, 15:08:00	NM_000059.4:c.3860del	NP_000050.3:p.(Asn1287IlefsTer6)	Frameshift Deletion	Pathogenic	51545	Pathogenic	rs80359406	4.53e-06	0	3.496e-06	4e-05	0	0	HGC2G	Spain	White	I_26895	F	55	Intestinal	N					Y	Y			.	.
	22457 days, 23:01:00	NM_000059.4:c.4329dup	NP_000050.3:p.(Asn1444Ter)	Nonsense	Likely Pathogenic	-	-	-	Not Found	Not Found	Not Found	Not Found	Not Found	Not Found	HGC2G	Colombia	Latino	I_27118	F	75	Diffuse	Y					Y	Y			N	.
	22458 days, 5:52:00	NM_000059.4:c.4740_4741dup	NP_000050.3:p.(Glu1581ValfsTer37)	Frameshift Insertion	Pathogenic	220160	Pathogenic	rs864622401	Not Found	Not Found	Not Found	No Info	No Info	No Info	HGC2G	Chile	Latino	I_26873	M	44	Unknown	Y	Y	Y			Y	Y			N	.
	22469 days, 8:50:00	NM_000059.4:c.7258del	NP_000050.3:p.(Glu2420AsnfsTer49)	Frameshift Deletion	Likely Pathogenic	-	-	-	Not Found	Not Found	Not Found	Not Found	Not Found	Not Found	IPO-Porto	Portugal	White	EI_1139	F	76	Diffuse	Y	Y	Y			Y	Y			.	.
	22496 days, 22:34:00	NM_000059.4:c.9382C>T	NP_000050.3:p.(Arg3128Ter)	Nonsense	Pathogenic	52826	Pathogenic	rs80359212	1.12e-05	0	8.475e-06	0.00035	0	0.00043	IPO-Porto	Portugal	White	EI_1137	M	40	Diffuse	N	Y		Y	Y	Y	Y			.	.
	22475 days, 2:30:00	NM_000059.4:c.8168A>G	NP_000050.3:p.(Asp2723Gly)	Missense	Pathogenic	38141	Pathogenic	rs41293513	6.2e-07	0	8.47e-07	0	0	0	HGC2G	Mexico	Latino	I_2757	F	45	Diffuse	N	Y				Y	Y			Y	cagA-
	22458 days, 12:15:00	NM_000059.4:c.5120del	NP_000050.3:p.(Thr1707MetfsTer5)	Frameshift Deletion	Pathogenic	265057	Pathogenic	rs886039318	6.31e-07	1.863e-05	0	No Info	No Info	No Info	HGC2G	Honduras	Latino	I_27569	M	50	Diffuse	N					N	N			Y	.
MLH1	25704 days, 16:05:00	NM_000249.4:c.790+1G>A	NP_000240.1:p.?	Splice Donor	Pathogenic	90356	Pathogenic	rs267607789	2.57e-06	0	1.774e-06	No Info	No Info	No Info	INC	Colombia	Latino	EI_1047	M	55	Diffuse	Y	Y			Y	Y	Y			.	.
	25704 days, 16:05:00	NM_000249.4:c.790+1G>A	NP_000240.1:p.?	Splice Donor	Pathogenic	90356	Pathogenic	rs267607789	2.57e-06	0	1.774e-06	No Info	No Info	No Info	INC	Colombia	Latino	EI_1058	M	46	Intestinal	N				Y	Y	Y			.	.
	25695 days, 5:36:00	NM_000249.4:c.213_215del	NP_000240.1:p.(Glu71del)	Frameshift Deletion	Pathogenic	90067	Pathogenic	rs63751642	Not Found	Not Found	Not Found	No Info	No Info	No Info	INC	Colombia	Latino	EI_1055	F	38	Intestinal	Y					Y	Y			.	.
	25702 days, 23:18:00	NM_000249.4:c.676C>T	NP_000240.1:p.(Arg226Ter)	Nonsense	Pathogenic	17087	Pathogenic	rs63751615	6.23e-07	0	8.54e-07	0	0	0	HGC2G	Mexico	Latino	I_26265	M	48	Diffuse	N				Y	Y	Y			N	.
	25723 days, 23:11:00	NM_000249.4:c.1731G>A	NP_000240.1:p.?	Splice	Pathogenic	89857	Pathogenic	rs63751657	0	0	0	0	0	0	HGC2G	Mexico	Latino	I_26197	F	46	Intestinal	Y			Y		Y	Y	Y		N	.
PALB2	16410 days, 7:02:00	NM_024675.4:c.2288_2291del	NP_078951.2:p.(Leu763Ter)	Nonsense	Pathogenic	232125	Pathogenic/Likely Pathogenic	rs876659571	Not Found	Not Found	Not Found	0	0	0	HGC2G	Colombia	Latino	I_12495	M	64	Intestinal	Y					Y	Y			.	.
	16414 days, 1:46:00	NM_024675.4:c.1240C>T	NP_078951.2:p.(Arg414Ter)	Nonsense	Pathogenic	128117	Pathogenic	rs180177100	9.29e-06	3.334e-05	0	5e-05	0	6e-05	IPO-Porto	Portugal	White	EI_1109	F	62	Intestinal	Y	Y			Y	Y	Y	Y	Y	.	.
TP53	5327 days, 13:59:00	NM_000546.6:c.1010G>A	NP_000537.3:p.(Arg337His)	Missense	Pathogenic	12379	Pathogenic/Likely Pathogenic	rs121912664	3.1e-06	5.003e-05	8.48e-07	0	0	0	IPO-Porto	Portugal	White	EI_1106	M	62	Intestinal	Y	Y				Y	Y		Y	.	.
	5329 days, 17:51:00	NM_000546.6:c.809T>C	NP_000537.3:p.(Phe270Ser)	Missense	Pathogenic	376594	Pathogenic/Likely Pathogenic	rs1057519986	Not Found	Not Found	Not Found	No Info	No Info	No Info	HGC2G	Mexico	Latino	I_26633	M	74	Intestinal	Y					Y	Y	Y		N	.
	5330 days, 15:08:00	NM_000546.6:c.524G>A	NP_000537.3:p.(Arg175His)	Missense	Pathogenic	12374	Pathogenic	rs28934578	4.337e-06	0	5.932e-06	3e-05	0	0	HGC2G	Colombia	Latino	I_27525	M	46	Intestinal	Y					Y	Y	Y		.	.
RAD51D	24377 days, 23:58:00	NM_002878.4:c.694C>T	NP_002869.3:p.(Arg232Ter)	Nonsense	Pathogenic	127893	Pathogenic	rs587780104	1.18e-05	1.678e-05	1.272e-05	3e-05	0	4e-05	IPO-Porto	Portugal	White	EI_1082	M	45	Mixed	Y					N	Y	Y		.	.
	24377 days, 23:58:00	NM_002878.4:c.694C>T	NP_002869.3:p.(Arg232Ter)	Nonsense	Pathogenic	127893	Pathogenic	rs587780104	1.18e-05	1.678e-05	1.272e-05	3e-05	0	4e-05	IPO-Porto	Portugal	White	EI_1155	F	57	Diffuse	N	Y				Y	Y	Y		.	.
BRCA1	29925 days, 20:16:00	NM_007294.4:c.3331_3334del	NP_009225.1:p.(Gln1111AsnfsTer5)	Frameshift Deletion	Pathogenic	37523	Pathogenic	rs80357701	1.12e-05	1.667e-05	1.186e-05	0	0	0	HGC2G	Colombia	Latino	I_12491	F	43	Diffuse	N					N	N			.	.
	29926 days, 23:56:00	NM_007294.4:c.1674del	NP_009225.1:p.(Gly559ValfsTer13)	Frameshift Deletion	Pathogenic	37425	Pathogenic	rs80357600	Not Found	Not Found	Not Found	No Info	No Info	No Info	HGC2G	Colombia	Latino	I_5989	M	65	Unknown	Y					Y	Y			Y	.
CHEK2	19938 days, 10:05:00	NM_007194.4:c.846+1G>C	NP_009125.1:p.?	Splice Donor	Likely Pathogenic	219543	Pathogenic/Likely Pathogenic	rs864622149	1.36e-06	1.679e-05	0	0	0	0	HGC2G	Colombia	Latino	I_9186	M	64	Intestinal	N	Y				Y	Y			Y	cagA-/vacA-
	19949 days, 1:38:00	NM_007194.4:c.349A>G	NP_009125.1:p.(Arg117Gly)	Missense	Likely Pathogenic	128071	Pathogenic/Likely Pathogenic	rs28909982	0.000183	0.0001167	0.0002297	0.000327	0	0.00036	IPO-Porto	Portugal	White	EI_1103	F	55	Intestinal	Y	Y				Y	Y		Y	.	.
RAD51C	40762 days, 9:46:00	NM_058216.3:c.561_562del	NP_478123.1:p.(His187GlnfsTer15)	Frameshift Deletion	Pathogenic	372486	Pathogenic/Likely Pathogenic​	rs1057517812	6.2e-07	0	0	No Info	No Info	No Info	INC	Colombia	Latino	EI_1035	F	45	Intestinal	N					Y	Y			.	.
PMS2	4165 days, 2:24:00	NM_000535.7:c.803+2T>G	NP_000526.2:p.?	Splice Donor	Pathogenic	1761741	Pathogenic	-	6.99e-07	0	0	Not Found	Not Found	Not Found	IPO-Porto	Portugal	White	EI_1105	F	51	Intestinal	N					Y	Y			.	.

## Sheet: Suppl Table 6
Supplementary Table 6. List of all Nonsynonymous or Frameshift variants found in 422 HGC2G Samples
VID	RSID	Gene	Consequence	HGVSc	HGVSp	CLINVAR	# HET	Heterozygous Samples	gnomAD_v4.1 AF GRP_MAX
chr3:49375478:C:T	rs2107849416	RHOA	missense_variant	NM_001664.3:c.112G>A	NP_001655.1:p.(Val38Met)	Not Reported	1	I_26167	Not Found
chr3:49375540:C:T	rs11552761	RHOA	missense_variant	NM_001664.3:c.50G>A	NP_001655.1:p.(Gly17Glu)	Not Reported, but C:A was reported as Pathogenic at this site NP_001655.1p.Gly17Val	1	I_25937	Not Found
chr11:57791507:C:T	rs755258135	CTNND1	missense_variant	NM_001085458.1:c.29C>T	NP_001078927.1:p.(Ala10Val)	Uncertain significance	1	I_26633	0.002358
chr11:57791594:C:T	rs1186189312	CTNND1	missense_variant	NM_001085458.1:c.116C>T	NP_001078927.1:p.(Ala39Val)	Uncertain significance	1	I_27098	2.203e-05
chr11:57794071:A:G	rs76817459	CTNND1	missense_variant	NM_001085458.1:c.257A>G	NP_001078927.1:p.(Asn86Ser)	Likely-Benign	2	I_26911, I_27526	0.0008932
chr11:57795617:A:G	rs759450868	CTNND1	missense_variant	NM_001085458.1:c.308A>G	NP_001078927.1:p.(Gln103Arg)	Uncertain significance	1	I_9214	7.338e-05
chr11:57795728:C:T	rs200594061	CTNND1	missense_variant, splice_region_variant	NM_001085458.1:c.419C>T	NP_001078927.1:p.(Thr140Met)	Uncertain significance	1	I_2780	8.648e-05
chr11:57803755:C:T	rs181249834	CTNND1	missense_variant	NM_001085458.1:c.1555C>T	NP_001078927.1:p.(Arg519Cys)	Not Reported	1	I_26237	3.001e-05
chr11:57808285:G:A	rs765744713	CTNND1	missense_variant	NM_001085458.1:c.2084G>A	NP_001078927.1:p.(Arg695His)	Not Reported	1	I_9297	3.1e-06
chr11:57808405:C:T	rs377391701	CTNND1	missense_variant	NM_001085458.1:c.2107C>T	NP_001078927.1:p.(Arg703Cys)	Likely-Benign	2	I_26638, I_27246	0.0002624
chr11:57808432:C:G	-	CTNND1	missense_variant	NM_001085458.1:c.2134C>G	NP_001078927.1:p.(Leu712Val)	-	1	I_12486	Not Found
chr11:57809427:C:T	-	CTNND1	missense_variant	NM_001085458.1:c.2396C>T	NP_001078927.1:p.(Thr799Ile)	-	1	I_26880	6.84e-07
chr11:57810147:T:C	rs556628331	CTNND1	missense_variant	NM_001085458.1:c.2474T>C	NP_001078927.1:p.(Val825Ala)	Uncertain significance	1	I_27550	8.894e-05
chr11:57815436:G:A	rs11570222	CTNND1	missense_variant	NM_001085458.1:c.2744G>A	NP_001078927.1:p.(Arg915Lys)	Benign	9	I_19662, I_26251, I_26616, I_27141, I_27494, I_27515, I_27607, I_2771, I_9145	0.1724
chr11:57815451:C:T	rs770230006	CTNND1	missense_variant	df	NP_001078927.1:p.(Ser920Leu)	Not Reported	1	I_26197_S_26661	3.776e-05
Note: No Homozygous samples were found

## Sheet: Suppl Table 7
Supplementary Table 7. Patient carrying Pathogenic/Likely Pathogenic variants by cohort and family history
Family History (FH)	HGC2G	INC+IPO	P value [Fisher exact test]
FH of Any cancer
No	5	0
Yes	18	22	0.0490956
FH of Breast and/or Ovarian cancer
No	17	9
Yes	6	13	0.0361432
FH of Gastric Cancer
No	12	8
Yes	11	14	0.372584
FH of Gastric Cancer (without Breast and/or Ovarian cancer)
No	9	4
Yes	8	5	1
* Fisher Exact Probability Test was used for all comparisons
FH: Family History

## Sheet: Suppl Table 8
Supplementary Table 8. Patients with pathogenic or likely pathogenic variants, and comparison between cohorts and gnomAD using Fisher's Exact Probability Test.
Gene	This study		gnomAD		p value (Fisher exact test)
	Carrier	Non-Carrier	Carrier	Non-Carrier
ATM	17	733	80	22351	1e-05
BRCA1	2	748	34	22339	0.327
BRCA2	10	740	102	21693	0.004
CHEK2	2	748	34	21947	0.334
MLH1	5	745	14	22354	0.0003
PALB2	2	748	41	22276	0.651
PMS2	1	749	30	21925	1
RAD51C	1	749	9	22339	0.281
RAD51D	2	748	8	22260	0.0401
TP53	3	747	2	22357	0.0003
Gene	HGC2G		gnomAD		p value (Fisher exact test)
	Carrier	Non-Carrier	Carrier	Non-Carrier
ATM	9	413	80	22351	3.95e-05
BRCA1	2	420	34	22339	0.14
BRCA2	6	416	102	21693	0.017
CHEK2	1	421	34	21947	0.49
MLH1	2	420	14	22354	0.039
PALB2	1	421	41	22276	0.55
PMS2	0	422	30	21925	1
RAD51C	0	422	9	22339	1
RAD51D	0	422	8	22260	1
TP53	2	420	2	22357	0.002
Gene	INC + IPO-Porto		gnomAD		p value (Fisher exact test)
	Carrier	Non-Carrier	Carrier	Non-Carrier
ATM	8	320	80	22351	0.00015
BRCA1	0	328	34	22339	1
BRCA2	4	324	102	21693	0.073
CHEK2	1	327	34	21947	0.4048
MLH1	3	325	14	22354	0.0017
PALB2	1	327	41	22276	0.4585
PMS2	1	327	30	21925	0.3687
RAD51C	1	327	9	22339	0.1356
RAD51D	2	326	8	22260	0.0088
TP53	1	327	2	22357	0.0428
Gene	INC		gnomAD		p value [Fisher exact test]
	Carrier	Non-Carrier	Carrier	Non-Carrier
ATM	2	68	80	22351	0.027
BRCA1	0	70	34	22339	1
BRCA2	1	69	102	21693	0.2818
CHEK2	0	70	34	21947	1
MLH1	3	67	14	22354	0.0001
PALB2	0	70	41	22276	1
PMS2	0	70	30	21925	1
RAD51C	1	69	9	22339	0.0308
RAD51D	0	70	8	22260	1
TP53	0	70	2	22357	1
Gene	IPO-Porto		gnomAD		p value (Fisher exact test)
	Carrier	Non-Carrier	Carrier	Non-Carrier
ATM	6	252	80	22351	0.0004
BRCA1	0	258	34	22339	1
BRCA2	3	255	102	21693	0.1253
CHEK2	1	257	34	21947	0.3355
MLH1	0	258	14	22354	1
PALB2	1	257	41	22276	0.3832
PMS2	1	257	30	21925	0.304
RAD51C	0	258	9	22339	1
RAD51D	2	256	8	22260	0.0055
TP53	1	257	2	22357	0.0338
* Fisher Exact Probability Test was used for all comparisons

## Sheet: Suppl Table 9
Supplementary Table 9. Presence of Helicobacter pylori infection in carriers and non-carriers of Pathogenic/Likely Pathogenic.
Variable	Helicobacter pylori status		Total	p value [Chi-Square with Pearson correction]	p value [Fisher exact test]
	Negative	Positive
Sex
F	23	84	107	Reference	Reference
M	34	82	116	0.1809	0.2193
Country
Chile	14	7	21
Colombia	22	64	86
Honduras	6	39	45
Mexico	15	54	69
Uruguay		2	2
Histology
Adenocarcinoma_Unknown	6	5	11
Diffuse	23	77	100	0.4348	0.4943
Intestinal	23	59	82	Reference	Reference
Mixed	5	25	30	0.2176	0.3243
Stage
I-II	14	48	62	Reference	Reference
III-IV	15	50	65	1	1
NA	28	68	96
Carriers by gene
ATM	1	6	7
BRCA1		1	1
BRCA2	2	3	5
CHEK2		1	1
MLH1	2		2
PALB2			0
TP53	1		1
Variant carrier any gene
Yes	6	11	17	Reference	Reference
No	51	155	206	-	0.3863
* Chi-Square with Pearson correction and Fisher Exact Probability Test were used for all comparisons

## Sheet: Suppl Table 10
Supplementary Table 10. Pathogenic germline variants detected in the tumour samples.
Patient	Dataset	Method-Sample	Histology type	Mutation	VAF Germline	VAF Somatic	Purity	Ploidy	VAF Purity-Adjusted	LOH	HRD	HRD quartile	MSI (Sensor-Pro Score)	MSI (Bethesda panel)	Second hit in same gene	Other somatic mutation
I_26197	HGC2G	WES-FFT	Intestinal	MLH1(p.M296Ter)	0.44	0.81	0.61	3	>1	LOH	6	LOW (0-25%)	8.7	MSI	No	MSH3(K381Ter)
I_26633	HGC2G	WES-FFT	Intestinal	TP53(p.F270S)	0.15	0.18	0.47	3.1	0.38	-	20	MID (25-50%)	1.44	MSS	TP53(p.F270L)	-
I_27525	HGC2G	WES-FFT	Intestinal	TP53(p.R175H)	0.16	0.04	0.14	1.96	0.29	-	12	LOW (0-25%)	1.83	MSS	No	-
I_26254	HGC2G	WES-FFT	Mixed	ATM(c.5497-2A>C)	0.39	0.49	0.3	2.29	>1	LOH	14	LOW (0-25%)	1.4	MSS	No	-
I_9149	HGC2G	WES-FFT	Intestinal	ATM(p.L2561Ter)	0.43	0.48	1	2	>1	LOH	52	HIGH (75-100%)	2.01	MSS	No	-
I_27515	HGC2G	WES-FFT	Intestinal	ATM(p.F1897fs)	0.44	0.46	0.29	2.1	>1	LOH	44	HIGH (75-100%)	1.48	MSS	ATM(p.Q876Ter)	-
I_27532	HGC2G	WES-FFT	Diffuse	ATM(p.V1268Ter)	0.28	0.5	0.41	2	>1	LOH	38	MID (25-50%)	1.74	MSS	No	-
EI_1077	IPO-Porto	Panel-FFPE	Mixed	ATM(p.S3027Ter)	0.33	0.28	0.71	3.15	0.4	-	NA	NA	NA	NA	No	MSH6(p.T1085X)
EI_1143	IPO-Porto	Panel-FFPE	Diffuse	ATM(p.S3027Ter)	0.3	0.35	0.48	3.3	0.73	LOH	NA	NA	NA	NA	No	-
EI_1104	IPO-Porto	Panel-FFPE	Intestinal	ATM(p.R1618Ter)	0.51	0.49	0.7	2.71	0.7	-	NA	NA	NA	NA	No	BLM(p.G137Ter)
EI_1110	IPO-Porto	Panel-FFPE	Intestinal	ATM(p.V1268Ter)	0.44	0.56	1	2.42	0.56	-	NA	NA	NA	NA	No	-
EI_1166	IPO-Porto	Panel-FFPE	Diffuse	ATM(p.S214Ter)	0.44	0.49	1	2.2	0.49	-	NA	NA	NA	NA	No	CDH1(p.R335Ter)
EI_1082	IPO-Porto	Panel-FFPE	Mixed	RAD51D(p.R232Ter)	0.45	0.42	1	2.36	0.42	-	NA	NA	NA	NA	No	ATM(p.C1286X)
EI_1155	IPO-Porto	Panel-FFPE	Diffuse	RAD51D(p.R232Ter)	0.42	0.46	0.53	2.38	0.87	LOH	NA	NA	NA	NA	No	MSH6(p.T1085X), AKT1 (Multi)
EI_1109	IPO-Porto	Panel-FFPE	Intestinal	PALB2(p.R414Ter)	0.4	0.79	0.55	3.8323	>1	LOH	NA	NA	NA	NA	No	-
VAF: Variant allele frequency, FFPE: Formalin-Fixed Paraffin-Embedded, FFT: Fresh frozen tumor, LOH: Loss of heterozygosity, MSI: Microsatellite instability (% unstable microsatellites)
